# Supplementary material for: Poxviruses Bearing DNA Polymerase Mutations Show Complex Patterns of Cross-Resistance
Source: Biomedicines. 2022 Mar 1;10(3):580. doi: 10.3390/biomedicines10030580 (PMC8945813; doi:10.3390/biomedicines10030580)
Supplement: Supplementary file 1 [file biomedicines-10-00580-s001.zip]

Archive with 1 entries (1 files):
- biomedicines-1513598-supplementary.pdf
